# Supplementary material for: PEGylated Strontium Sulfite Nanoparticles with Spontaneously Formed Surface-Embedded Protein Corona Restrict Off-Target Distribution and Accelerate Breast Tumour-Selective Delivery of siRNA
Source: J Funct Biomater. 2022 Nov 1;13(4):211. doi: 10.3390/jfb13040211 (PMC9680366; doi:10.3390/jfb13040211)
Supplement: Supplementary file 1 [file jfb-13-00211-s001.zip]

Archive with 1 entries (1 files):
- jfb-1930106-supplementary.pdf
